# Supplementary material for: The role of Atg16 in autophagy, anthocyanin biosynthesis, and programmed cell death in leaves of the lace plant (Aponogeton madagascariensis)
Source: PLoS One. 2023 Feb 16;18(2):e0281668. doi: 10.1371/journal.pone.0281668 (PMC9934333; doi:10.1371/journal.pone.0281668)
Supplement: S1 Table — (XLSX) [file pone.0281668.s001.xlsx]

## Sheet: Sheet1
Unigene name	qPCR Forward Primer (5'->3')	qPCR Reverse Primer (5'->3')	Product Length (bp)	TM (ºC)
Am Atg16 (DN8043_c0_g1_i11)	TGTATGAAGACATGCT	GCATCCCATATTTTTACG	244	54
Am α-tubulin (DN41439_c0_g1_i3)	GTTGGTGCTGAGTCTGGTGA	AAGCACAGGACGGTACACAC	197	54
Full length Am Atg16 primers	Primer sequence (5'->3')	Product Length (bp)	TM (ºC)
Forward full length primer (NcoI)	CGATGGCCATGGATGGCGATTGGCGAAGCGGGCATGG*	1530	54
Reverse full length primer (HindIII)	GCCGGATCAAGCTTTCATGTCCATACACACAGAGC*	1530	54
*Underlined sequences are restriciton enzyme (RE) sites
